# Supplementary material for: Alterations in gut microbiome and metabolite profile of patients with Schistosoma japonicum infection
Source: Parasit Vectors. 2023 Oct 5;16:346. doi: 10.1186/s13071-023-05970-3 (PMC10552355; doi:10.1186/s13071-023-05970-3)
Supplement: Supplementary file 2 — Additional file 2: Table S1. Metabolites in patients with chronic Schistosoma japonicum infection changed significantly. [file 13071_2023_5970_MOESM2_ESM.xlsx]

## Sheet: Sheet1
ID	adduct	Name	VIP	Fold change	p-value	m/z	rt(s)	HMDB	KEGG	SuperClass
M295T450	[M+H]+	Cinchonine	5.97541	0.017017	0.0292488	295.165	450.245	HMDB0030282	C06528
M309T443_1	[M+H]+	Gestrinone	3.34662	0.0221845	0.0279773	309.181	443.147	HMDB0002720		Lipids and lipid-like molecules
M265T347	[M+H-2H2O]+	Adrenosterone	4.09064	0.0245579	0.0284626	265.155	347.119	HMDB0006772	C05285	Lipids and lipid-like molecules
M271T445_1	[M+H]+	Estra-1,3,5(10),7-tetraene-3,17.beta.-diol	8.26385	0.0256059	0.038752	271.165	444.705		C14485	Lipids and lipid-like molecules
M369T42	[M+H]+	Curcumin	2.64577	0.105259	0.0398888	369.133	41.9603	HMDB0002269	C10443	Phenylpropanoids and polyketides
M195T272	[M-H]-	1,7-dimethyluric acid	3.35037	0.106292	0.0380626	195.052	271.659	HMDB0011103	C16356	Organoheterocyclic compounds
M357T208	[M+H-C2H7O3N]+	Glycodeoxycholic acid	9.86523	0.137624	0.0205449	357.279	207.791	HMDB0000631	C05464	Lipids and lipid-like molecules
M142T160	[M-H-CO2]-	Indoleacrylic acid	2.11397	0.146276	0.0247785	142.062	159.62	HMDB0000734		Organoheterocyclic compounds
M346T384_1	[M+H-NH3]+	Thyrotropin-releasing hormone	1.99441	0.159523	0.0228199	346.165	384.162	HMDB0060080	C03958	Organic acids and derivatives
M571T171	[2M-H]-	Salicin	1.47588	0.176955	0.00316256	571.186	170.532	HMDB0003546	C01451	Organic oxygen compounds
M210T411	[M+Na]+	N6-(1-iminoethyl)-l-lysine	2.42477	0.202635	0.0306313	210.113	411.189			Organic acids and derivatives
M224T423_1	[M+H]+	Dioxacarb	3.08458	0.223046	0.0274294	224.092	423.07		C18953	Benzenoids
M206T198	[M+H]+	Indolelactic acid	2.57845	0.223909	0.0439069	206.092	198.237	HMDB0000671	C02043	Organoheterocyclic compounds
M378T528	[M+H]+	Pyrimidifen	1.32269	0.225352	0.0318969	378.199	527.712		C18603	Benzenoids
M279T360_3	[M+H]+	Leu-Phe	1.00399	0.283076	0.0150177	279.17	359.637			Organic acids and derivatives
M335T38_1	[M-H-H2O]-	Prostaglandin f2.alpha.	1.81318	0.318298	0.044776	335.223	37.8178		C00639	Lipids and lipid-like molecules
M177T39_1	[M+H-H2O]+	Trans-ferulic acid	1.22629	0.406265	0.0105167	177.055	38.5885	HMDB0000954	C01494	Phenylpropanoids and polyketides
M309T48	[M+H]+	Cis-11,14-eicosadienoic acid	1.33335	0.412719	0.0185289	309.258	48.209	HMDB0005060		Lipids and lipid-like molecules
M176T407	[M+H]+	O-t-butyl-l-serine, methyl ester	1.68742	0.442193	0.0386659	176.128	407.303			Organic acids and derivatives
M275T208_2	[M+H]+	Nandrolone	1.11252	0.456616	0.0189065	275.201	207.691	HMDB0002725	C07254	Lipids and lipid-like molecules
M186T214	[M+H]+	Isocarbamid	1.14223	0.45683	0.0319219	186.124	214.326		C19047	Organoheterocyclic compounds
M170T165	[M+H]+	Diphenylamine	1.09397	0.458793	0.0109708	170.094	164.75	HMDB0032562	C11016	Benzenoids
M761T46	[M-H]-	2-oleoyl-1-palmitoyl-sn-glycero-3-phosphoserine	1.68966	0.48575	0.0496893	760.519	46.0876	HMDB0012357		Lipids and lipid-like molecules
M154T391_1	[M+H]+	4-nitroanisole	1.48496	0.51192	0.00511736	154.05	391.431		C07555	Benzenoids
M257T392	[M+H]+	Huperzine b	1.15286	0.563412	0.0136475	257.15	392.45		C09866
M205T33	[M+H]+	Caulophylline	1.58364	0.623971	0.0366464	205.122	33.3924		C10760	Alkaloids and derivatives
M239T401_2	[M+H]+	3,4,5-trimethoxycinnamic acid	1.01882	0.639172	0.0214197	239.103	400.572	HMDB0002511		Phenylpropanoids and polyketides
M203T388_2	[M+H]+	Ng,ng-dimethyl-l-arginine	2.65909	1.51853	0.0460499	203.139	388.253	HMDB0001539	C03626	Organic acids and derivatives
M73T174	[M-H]-	Acetol	4.58478	1.64149	0.00321783	73.0295	174.124	HMDB0006961	C05235	Organic oxygen compounds
M549T178	[M-H-H2O]-	Leukotriene f4	1.39638	1.69285	0.0141921	549.274	177.831		C06462	Lipids and lipid-like molecules
M267T257	[M-H]-	Inosine	2.17748	1.80648	0.045764	267.074	257.293	HMDB0000195	C00294	Nucleosides, nucleotides, and analogues
M104T299_2	[M]+	Choline	9.22199	1.86543	0.00130204	104.107	298.548	HMDB0000097	C00114	Organic nitrogen compounds
M245T418	[M-H]-	Glu-Val	1.18372	1.96032	0.0339218	245.114	417.59	HMDB0028832		Organic acids and derivatives
M231T249_2	[M+H]+	Leu-Val	5.73484	1.98603	0.0248026	231.17	249.03			Organic acids and derivatives
M250T43	[M+H]+	Lys-Cys	1.67385	2.0032	0.00343389	250.112	43.4046			Organic acids and derivatives
M164T66	[M-H]-	Formylanthranilic acid	1.02383	2.04064	0.0130384	164.035	66.3417	HMDB0004089	C05653	Benzenoids
M217T268	[M+H]+	Val-Val	3.78149	2.10521	0.0164425	217.155	267.653			Organic acids and derivatives
M591T324_2	[M+H]+	Urobilin	26.6266	2.14065	0.0267167	591.318	323.861		C05794	Organoheterocyclic compounds
M382T54	[M+H]+	Azelastine	1.38199	2.20273	0.0209233	382.154	53.9469	HMDB0015107	C07768	Organoheterocyclic compounds
M304T219	[M+H]+	Fenamiphos	1.07103	2.41876	0.0440698	304.118	219.132	HMDB0031787	C18659	Benzenoids
M263T238	[M+H]+	Ile-Met	1.63715	2.47595	0.0331534	263.142	237.659			Organic acids and derivatives
M76T317	[M+H]+	Trimethylamine n-oxide	1.02538	2.70151	0.0455995	76.0757	317.272	HMDB0000925	C01104	Organic nitrogen compounds
M331T38	[M-H]-	Cis-7,10,13,16-docosatetraenoic acid	1.32426	2.86072	0.0212004	331.265	37.847	HMDB0002226	C16527	Lipids and lipid-like molecules
M257T243	[M-H-H2O]-	L-saccharopine	2.14169	2.93883	0.00967961	257.13	243.253	HMDB0062698	C00449	Organic acids and derivatives
M306T302	[M+Na]+	His-Lys	1.37156	3.46535	0.0201256	306.081	301.981	HMDB0000133	C00387
M239T43	[M-H]-	Dinoseb	3.836	3.46809	0.0447888	239.086	42.7075	HMDB0032559	C14302
M105T345	[M-H]-	Glyceric acid	3.29376	3.98043	0.000986511	105.019	344.576	HMDB0031818	C00258	Organic oxygen compounds
M405T233_2	[M-H]-	3-dehydrocholic acid	9.23326	4.23974	0.0214075	405.265	232.848
M100T58	[M+H]+	2-pyrrolidinone, 1-methyl-	19.6167	4.25219	0.00697003	100.076	57.7576		C11118	Organoheterocyclic compounds
M121T254	[M+H-NH3]+	Tyramine	5.25764	4.79601	0.0245165	121.065	254.184	HMDB0000306	C00483	Benzenoids
M367T344	[M-H]-	Trans-3'-hydroxycotinine o-.beta.-d-glucuronide	1.42099	4.84441	0.0051942	367.105	344.244			Organic oxygen compounds
M480T149	[M-H-H2O]-	Taurodeoxycholic acid	1.19589	6.43915	0.0450701	480.279	149.316	HMDB0000896	C05463	Lipids and lipid-like molecules
M274T298	[M-H]-	Gln-glu	1.93973	8.3538	0.0137635	274.093	298.45			Organic acids and derivatives
M510T229	[M-2H]2-	1,2-dioleoyl-sn-glycero-3-phospho-(1'-myo-inositol-3',4'-bisphosphate)	2.1602	16.016	0.00240454	510.253	229.292			Lipids and lipid-like molecules
