# Supplementary material for: Alterations in gut microbiome and metabolite profile of patients with Schistosoma japonicum infection
Source: Parasit Vectors. 2023 Oct 5;16:346. doi: 10.1186/s13071-023-05970-3 (PMC10552355; doi:10.1186/s13071-023-05970-3)
Supplement: Supplementary file 3 — Additional file 3: Table S2. Metabolites in patients with advanced Schistosoma japonicum infection changed significantly. [file 13071_2023_5970_MOESM3_ESM.xlsx]

## Sheet: Sheet1
ID	adduct	Name	VIP	Fold change	p-value	m/z	rt(s)	HMDB	KEGG	SuperClass
M204T141	[M+H]+	Diethyl l-glutamate	1.0418	0.265887	0.0206381	204.123	141.147			Organic acids and derivatives
M337T155	[M+H-H2O]+	Prostaglandin e1	1.65609	0.270233	0.00499125	337.253	155.451	HMDB0001442	C04741	Lipids and lipid-like molecules
M144T335	[M+H-NH3]+	N.epsilon.-methyl-l-lysine	2.80242	0.270434	0.0348752	144.102	335.192	HMDB0002038	C02728	Organic acids and derivatives
M124T360	[M+H]+	Nicotinate	3.24957	0.290549	0.0186514	124.039	359.513	HMDB0001488	C00253	Organoheterocyclic compounds
M371T33	[M-H]-	Biocytin	4.22519	0.362122	0.0391849	371.19	33.1684	HMDB0003134	C05552	Organic acids and derivatives
M298T111	[M+H]+	S-methyl-5'-thioadenosine	3.90249	0.364246	0.017269	298.097	110.96	HMDB0001173	C00170	Nucleosides, nucleotides, and analogues
M252T176	[M+H]+	Deoxyadenosine	3.84498	0.368505	0.0408236	252.109	176.359	HMDB0000101	C00559	Nucleosides, nucleotides, and analogues
M395T235	[M+Na]+	Deoxycorticosterone acetate	1.11357	0.383594	0.0377739	395.241	234.847		C14554	Lipids and lipid-like molecules
M391T182_2	[M-H]-	Deoxycholic acid	21.5249	0.420089	0.0177229	391.285	182.089	HMDB0000626	C04483	Lipids and lipid-like molecules
M112T246	[M+H]+	Cytosine	2.45	0.494238	0.0461827	112.051	246.203	HMDB0000630	C00380	Organoheterocyclic compounds
M309T24	[M-H]-	Mestranol	1.26267	0.541002	0.031126	309.174	23.8596	HMDB0015446	C07618	Lipids and lipid-like molecules
M239T401_2	[M+H]+	3,4,5-trimethoxycinnamic acid	1.09844	0.556027	0.036072	239.103	400.572	HMDB0002511		Phenylpropanoids and polyketides
M277T38	[M+H]+	Stearidonic acid	1.76436	0.61309	0.0420657	277.216	37.5634	HMDB0006547	C16300	Lipids and lipid-like molecules
M434T394_2	[M+Na]+	Fluvastatin	7.44658	1.81102	0.00477337	434.189	394.466		C07014	Organoheterocyclic compounds
M147T437	[M-H]-	L-2-hydroxyglutaric acid	2.35678	1.86103	0.0332654	147.03	436.781	HMDB0059655	C03196	Organic acids and derivatives
M187T387	[M+H]+	Pro-Ala	1.22992	2.28543	0.0187484	187.108	387.488			Organic acids and derivatives
M114T351	[M+H-NH3]+	Agmatine	6.45455	2.86988	0.00524843	114.091	351.275	HMDB0001432	C00179	Organic nitrogen compounds
M203T388_2	[M+H]+	Ng,ng-dimethyl-l-arginine	3.94188	2.89343	0.00941044	203.139	388.253	HMDB0001539	C03626	Organic acids and derivatives
M121T254	[M+H-NH3]+	Tyramine	3.80193	2.96365	0.0287653	121.065	254.184	HMDB0000306	C00483	Benzenoids
M131T351_1	[M+H]+	N-acetylputrescine	9.01478	2.9695	0.0160448	131.118	351.26	HMDB0002064	C02714	Organic acids and derivatives
M464T281	[M+H]+	Cys-Trp-Arg	1.39067	3.04698	0.0215082	464.218	281.308			Organic acids and derivatives
M163T362	[M-H-H2O]-	D-sorbitol	1.07908	3.16344	0.0418775	163.061	362.378	HMDB0000247	C00794	Organic oxygen compounds
M103T586	[M+H]+	1,5-pentanediamine	1.8781	3.21279	0.0358885	103.123	586.056	HMDB0002322	C01672	Organic nitrogen compounds
M466T192	[M+H]+	Cisapride	1.71293	3.52311	0.034797	466.198	192.151		C06910	Benzenoids
M101T442	[M+H]+	N-nitrosopyrrolidine	1.34835	3.88301	0.0445609	101.06	442.428	HMDB0031642	C19285
M197T160	[M-H]-	4,6-dinitro-o-cresol	3.44886	3.93892	0.0264255	197.013	160.169		C18653	Benzenoids
M182T116	[M+H-C4H9O2PS]+	Pirimiphos-ethyl	2.74742	3.95272	0.0430634	182.129	116.398		C19012	Organic acids and derivatives
M144T34	[M-H]-	4-hydroxyquinoline	1.53814	3.96698	0.0103587	144.046	33.6024		C06343	Organoheterocyclic compounds
M131T167	[M-H]-	2-hydroxyisocaproic acid	8.02751	4.31428	0.0225115	131.071	166.529	HMDB0000624	C03264	Lipids and lipid-like molecules
M304T219	[M+H]+	Fenamiphos	1.65366	4.41697	0.00485362	304.118	219.132	HMDB0031787	C18659	Benzenoids
M100T58	[M+H]+	2-pyrrolidinone, 1-methyl-	16.7248	4.52965	0.00665327	100.076	57.7576		C11118	Organoheterocyclic compounds
M257T243	[M-H-H2O]-	L-saccharopine	2.79572	4.59945	0.00401857	257.13	243.253	HMDB0062698	C00449	Organic acids and derivatives
M480T149	[M-H-H2O]-	Taurodeoxycholic acid	1.3292	6.59564	0.0141935	480.279	149.316	HMDB0000896	C05463	Lipids and lipid-like molecules
M293T472_2	[M+H]+	Ethylenediaminetetraacetic acid	1.52234	7.28237	0.0283882	293.098	472.101	HMDB0015109	C00284	Organic acids and derivatives
M267T26_2	[M-H]-	His-Leu	5.53067	7.92087	0.00619588	267.151	25.6596		C05010	Organic acids and derivatives
M352T60	[M-H]-	Pentoxazone	8.03061	9.2912	0.02737	352.057	60.2507		C18592
M214T69	[M+H]+	Octhilinone	2.16729	11.8902	0.0262607	214.144	68.5153		C18752	Organoheterocyclic compounds
M265T24_2	[M-H]-	Magnolol	27.5755	20.3789	0.0170407	265.148	23.5513		C10651	Benzenoids
