# Supplementary material for: Alterations in gut microbiome and metabolite profile of patients with Schistosoma japonicum infection
Source: Parasit Vectors. 2023 Oct 5;16:346. doi: 10.1186/s13071-023-05970-3 (PMC10552355; doi:10.1186/s13071-023-05970-3)
Supplement: Supplementary file 4 — Additional file 4: Table S3. Metabolites changed significantly in both patients with chronic and with advanced Schistosoma japonicum infection [file 13071_2023_5970_MOESM4_ESM.xlsx]

## Sheet: Sheet1
ID	adduct	Name	Fold change(CS)	p-value(CS)	Fold change(AS)	p-value(AS)	HMDB	KEGG	SuperClass
M239T401_2	[M+H]+	3,4,5-trimethoxycinnamic acid	0.639172	0.0214197	0.556027	0.036072	HMDB0002511		Phenylpropanoids and polyketides
M203T388_2	[M+H]+	Ng,ng-dimethyl-l-arginine	1.51853	0.0460499	2.89343	0.00941044	HMDB0001539	C03626	Organic acids and derivatives
M304T219	[M+H]+	Fenamiphos	2.41876	0.0440698	4.41697	0.00485362	HMDB0031787	C18659	Benzenoids
M257T243	[M-H-H2O]-	L-saccharopine	2.93883	0.00967961	4.59945	0.00401857	HMDB0062698	C00449	Organic acids and derivatives
M100T58	[M+H]+	2-pyrrolidinone, 1-methyl-	4.25219	0.00697003	4.52965	0.00665327		C11118	Organoheterocyclic compounds
M121T254	[M+H-NH3]+	Tyramine	4.79601	0.0245165	2.96365	0.0287653	HMDB0000306	C00483	Benzenoids
M480T149	[M-H-H2O]-	Taurodeoxycholic acid	6.43915	0.0450701	6.59564	0.0141935	HMDB0000896	C05463	Lipids and lipid-like molecules
